# Supplementary material for: Prediction of Soluble-Solid Content in Citrus Fruit Using Visible–Near-Infrared Hyperspectral Imaging Based on Effective-Wavelength Selection Algorithm
Source: Sensors (Basel). 2024 Feb 26;24(5):1512. doi: 10.3390/s24051512 (PMC10935418; doi:10.3390/s24051512)
Supplement: Supplementary file 1 [file sensors-24-01512-s001.zip]

Archive with 1 entries (1 files):
- sensors-2701210-supplementary.pdf
